# Supplementary material for: Governance of China’s Potatso National Park Influenced by Local Community Participation
Source: Int J Environ Res Public Health. 2023 Jan 1;20(1):807. doi: 10.3390/ijerph20010807 (PMC9819458; doi:10.3390/ijerph20010807)
Supplement: Supplementary file 1 [file ijerph-20-00807-s001.zip]

Archive with 1 entries (1 files):
- ijerph-2095843-supplementary.pdf
